# Supplementary material for: Designed, highly expressing, thermostable dengue virus 2 envelope protein dimers elicit quaternary epitope antibodies
Source: Sci Adv. 2021 Oct 15;7(42):eabg4084. doi: 10.1126/sciadv.abg4084 (PMC8519570; doi:10.1126/sciadv.abg4084)
Supplement: Supplementary file 2 — Data files S1 to S4 [file sciadv.abg4084_data_files_s1_to_s4.zip]

Archive with 4 entries (4 files):
- sciadv.abg4084_data_file_s1.zip
- sciadv.abg4084_data_file_s2.zip
- sciadv.abg4084_data_file_s3.zip
- sciadv.abg4084_data_file_s4.pdf
